# Supplementary material for: Determination of Genetic Effects of LIPK and LIPJ Genes on Milk Fatty Acids in Dairy Cattle
Source: Genes (Basel). 2019 Jan 28;10(2):86. doi: 10.3390/genes10020086 (PMC6409763; doi:10.3390/genes10020086)
Supplement: Supplementary file 1 [file genes-10-00086-s001.zip]

Archive with 7 entries (6 files):
- genes-395953-supplementary/Table S1 Summary of the phenotype values.xlsx
- genes-395953-supplementary/Table S2 PCR primers of LIPK and LIPJ genes.xlsx
- genes-395953-supplementary/Table S3 SNPs used for the LD analysis between LIPK, LIPJ and SCD.xlsx
- genes-395953-supplementary/Table S4 Primers used for the amplification of bovine LIPK, LIPJ and GAPDH genes by quantitative real-time PCR.xlsx
- genes-395953-supplementary/Table S5 Associations of nine SNPs of LIPK and LIPJ genes with fatty acid traits in dairy cattle (Least square mean í└ Standard error).xlsx
- genes-395953-supplementary/Table S6 The additive (a), dominant (d), and allele substitution (a┴) effects of nine SNPs on milk fatty acid traits in dairy cattle.xlsx
- genes-395953-supplementary/
