# Supplementary material for: Determination of Genetic Effects of LIPK and LIPJ Genes on Milk Fatty Acids in Dairy Cattle
Source: Genes (Basel). 2019 Jan 28;10(2):86. doi: 10.3390/genes10020086 (PMC6409763; doi:10.3390/genes10020086)
Supplement: Supplementary file 1 [file genes-10-00086-s001.zip › genes-395953-supplementary/Table S1 Summary of the phenotype values.xlsx]

## Sheet: Sheet1
Table S1 Summary of the phenotype values
Traits	No. cows	Mean (%)	Standard deviation	Maximum	Minimum
C6:0	1005	0.569765	0.669108	4.5253	0.0108116
C8:0	1031	0.992129	0.530598	2.77881	0.0359308
C10:0	1065	2.93563	0.856267	6.80239	0.171922
C11:0	1065	0.0595139	0.0341236	0.417045	0.00711953
C12:0	1055	3.05378	0.620622	6.65362	0.769735
C13:0	1035	0.102262	0.032541	0.326257	0.0266145
C14:0	1062	10.1672	1.74643	15.4193	2.2872
C14:1	1065	0.67415	0.268756	2.82215	0.101745
C15:0	1064	0.998071	0.158986	2.99167	0.541838
C16:0	1061	34.5056	2.97646	47.4831	27.3795
C16:1	1064	1.306	0.410479	3.57237	0.316472
C17:0	1064	0.569869	0.0909833	1.5192	0.0992397
C17:1	1064	0.194405	0.0643965	0.766624	0.0122392
C18:0	1065	14.0144	2.44268	26.4621	2.33308
C18:1cis	1064	19.1146	3.10718	33.4027	10.011
C18index	1060	57.5313	6.12828	72.4497	35.5403
C20:0	882	0.16901	0.0529052	0.688963	0.0177357
C14index	1063	6.3309	2.63288	22.0655	2.18254
C16index	1061	3.62787	1.03804	9.00916	0.870374
C17index	1061	25.1398	5.10194	55.135	8.59355
SFA	1065	67.9829	4.01472	83.284	49.169
UFA	1064	30.3719	3.86808	47.7762	18.971
SFA/UFA	1064	2.29169	0.430795	4.18331	1.02915
Total index	1063	27.7416	4.15294	43.4352	14.9577
