# Supplementary material for: Determination of Genetic Effects of LIPK and LIPJ Genes on Milk Fatty Acids in Dairy Cattle
Source: Genes (Basel). 2019 Jan 28;10(2):86. doi: 10.3390/genes10020086 (PMC6409763; doi:10.3390/genes10020086)
Supplement: Supplementary file 1 [file genes-10-00086-s001.zip › genes-395953-supplementary/Table S2 PCR primers of LIPK and LIPJ genes.xlsx]

## Sheet: Sheet1
Table S2 PCR primers of LIPK and LIPJ genes
Primer	Location	Primer sequences (5'-3')	Product size (bp)	Annealing Temp (℃）
LIPK-1	5′ flanking region	F-TCAGATCAGTCGCTCAGTCG	774	60
		R-TGCAGATGACACCACCCTTA
LIPK-2	5′ flanking region	F-GGATGCCGTGATCTTTGTTT	804	60
		R-TGCAGTTGGAATTGGTTTTG
LIPK-3	5′ flanking region	F-GCAAAACCAATTCCAACTGC	765	60
		R-AGAGGAGGCTTGGTGTTCAA
LIPK-4	5′ flanking region	F-TTGAACACCAAGCCTCCTCT	779	60
		R-CATGCTTCCCAGACAACCTT
LIPK-5	exon 1	F-ACTACTCGGCAGAAGCAGGA	504	60
		R-GCAATGTCTGCTTTGTAAGTGC
LIPK-6	exon 2	F-TGGGTTCTTGAGGCTAAAGGT	602**	60
		R-GAAATGGGCAGACTGGAGAC
LIPK-7	exon 3	F-CTTTCCACTCCCTCCAACAG	539	60
		R-TCAGAAGAGCCCAAGGATTC
LIPK-8	exon 4	F-CCCTCCTCAAATCATCCTGA	502	60
		R-AGAGGGCAAAATGATGGAGA
LIPK-9	exon 5	F-AGGCACCAAGGAAGTTCAGA	525	60
		R-CCACTCGAGAAGGTGCCTAA
LIPK-10	exon 6	F-CCAAGGGGTCACAAAGACAT	528	60
		R-CAGAAAGACAGCCAGACGTG
LIPK-11	exon 7	F-TGCATCCTTCAGAAACAGGA	604	60
		R-GTGACCCCAAGGACTGTAGC
LIPK-12	exon 8	F-AAAGCTTCAAGAGGTGAGTTGG	703	60
		R-TGTACCACATCCTCTGAAGACAA
LIPK-13	exon 9	F-CCTCTTTGGGCTTTACACAGA	714	60
		R-TCCACTTTAAACCCTCTCTAACA
LIPK-14	exon 10	F-AAGAGTGCTGGAGTGGGATG	624	60
		R-GGAACCCTGGGTGGTATTCT
LIPK-15	exon 11	F-TATGCTGCTTGCGTTTTCAG	547**	60
		R-CTCGACGGGAAAGGATTACA
LIPK-16	exon 11	F-GCGGTACACCGACTCTAAGG	744	60
		R-ACACTGCGAGAATGAATTGC
LIPK-17	3′ flanking region	F-TGCTATCAGCAGTGGCAAAC	734	60
		R-CACAGGGAGCTCTGGTCAAT
LIPK-18	3′ flanking region	F-TGGTGGCTCAGTTGATGAAG	510	60
		R-CTTCCCTGACCAGGACAATC
LIPK-19	3′ flanking region	F-TCAAATCTGGATCTTGAGTGC	629	60
		R-GTCACCCACACTCCTGCTCT
LIPK-20	3′ flanking region	F-AGAGCAATGAGGACACAGCA	611	60
		R-AGTTCATTCCACTGAGCCAGA
LIPK-21	3′ flanking region	F-TGCCTAAATGAGGCTGAACA	490	60
		R-TGTGACACCATGGCCTGTAG
LIPJ-1	5′ flanking region	F-AGGAATCAATGCAGGTCCTC	628**	60
		R-GTCCTGGGTGTTCTTTGGAA
LIPJ-2	5′ flanking region	F-TGCATGAAGTGGCCAAACTA	766	60
		R-GCAGGTCAGGAAGCAACAGT
LIPJ-3	5′ flanking region	F-CAGCCTTGACGAACTCCTTT	775	60
		R-GCAAAGATGGGCTCGATAAA
LIPJ-4	5′ flanking region	F-TGTATTCTTGCCACCTCTTCTT	550	60
		R-TAGGGCATTGCACAGTGTTG
LIPJ-5	5′ flanking region	F-TGATCATTGCCATTCTCACA	554	60
		R-AGCTCTTTGTGATCCCATGAA
LIPJ-6	exon 1	F-GCTACCCTGATGGCTCAGAC	764	60
		R-TATCAGGAGGAGCCAGCATT
LIPJ-7	exon 1	F-GAATGACTCAGTGACCTAGAGAAGG	619**	60
		R-AAGGACAGAAAGTGCTGTGAATC
LIPJ-8	exon 2	F-ATGCCAGGTTTGATTTTTGC	521	60
		R-TATGTTGGCTGGTTGGTGAA
LIPJ-9	exon 3	F-GGCCTAAATCTGAACCGTGA	365	60
		R-CCCCTCAAAACTGAAGAGTAGC
LIPJ-10	exon 4	F-CCTTGAATGCAGGGGTTTTA	669	60
		R-AAACTTGGAAGGACCGTGTG
LIPJ-11	exon 5	F-CCATGACCTAATTGCCCACT	508	60
		R-TGAGAGCCCTGAGTTGAGAAA
LIPJ-12	exon 6	F-CCAAGGAGAGTTGAAAAATGC	599	60
		R-TGTAAAAATCCAAGCACCCTTT
LIPJ-13	exon 7	F-CATTTTTGCCATTGCCAGTT	527	60
		R-CTGTGCAAACATAGCCAAGC
LIPJ-14	exon 8	F-TTGCACAGCCACATGTATGA	757	60
		R-CAGTGAATGGAAGACAACCTGA
LIPJ-15	exon 9	F-GGACCTCAGAACTTAGAAATCCA	589	60
		R-GGGCAAATTAAATCATGAGCA
LIPJ-16	exon 10	F-CCACCTCCTAGCTCTTCCATT	623	60
		R-TCTTCCCAAACACAACAGTCTT
LIPJ-17	exon 11	F-CATGACTGAGCAACTGAACTGA	700	60
		R-GCTGCTTTGGGCTGAGTTAT
LIPJ-18	exon 11	F-AGGCAACCCATAAAGAACCA	791**	60
		R-GCCAACTTTTCCACTTTCCTC
LIPJ-19	3′ flanking region	F-CCACCCTAATGCAGAAAGTGA	780	60
		R-TCCAATGAATTGGCTCTTCC
LIPJ-20	3′ flanking region	F-TCCAGTACTTTGGCCACCTC	719	60
		R-AGGTGTGTGTCCTACGGGTTA
LIPJ-21	3′ flanking region	F-AACCCGTAGGACACACACCT	607**	60
		R-TACTTTGGCCTCCTGGATTG
LIPJ-22	3′ flanking region	F-CTCCCTGTCCATCACCAACT	603	60
		R-CACATCTTCGACACGATTCC
LIPJ-23	3′ flanking region	F-TGAGTTTTCTTCCAAGGAGCA	654**	60
		R-TGTGCATTGACTACTTCCAGAAT
Notes: ** referred that SNPs were detected. F: Forward primer. R: Reverse primer.
