# Supplementary material for: Determination of Genetic Effects of LIPK and LIPJ Genes on Milk Fatty Acids in Dairy Cattle
Source: Genes (Basel). 2019 Jan 28;10(2):86. doi: 10.3390/genes10020086 (PMC6409763; doi:10.3390/genes10020086)
Supplement: Supplementary file 1 [file genes-10-00086-s001.zip › genes-395953-supplementary/Table S3 SNPs used for the LD analysis between LIPK, LIPJ and SCD.xlsx]

## Sheet: Sheet1
Table S3 SNPs used for the LD analysis between LIPK, LIPJ and SCD
Gene	SNP name	Position(UMD 3.1)	Allele	Gen Bank no.	Origin
LIPJ	g.10214117A>C	Chr26: 10214117	A/C	rs41606812	This study
LIPJ	g.10217380C>A	Chr26: 10217380	C/A	rs211373799	This study
LIPJ	g.10247997T>C	Chr26: 10247997	T/C	rs42107056	This study
LIPJ	g.10250098C>T	Chr26: 10250098	C/T	rs42107122	This study
LIPJ	g.10251075G>T	Chr26: 10251075	G/T	rs209219656	This study
LIPJ	g.10251111T>C	Chr26: 10251111	T/C	rs42107114	This study
LIPJ	BTA-61921-no-rs	Chr26: 10255258	A/G	rs209033376	Li et al. 2014
LIPK	g.10449831C>A	Chr26: 10449831	C/A	rs42774527	This study
LIPK	ARS-BFGL-NGS-21794	Chr26: 10397362	T/C	rs110933619	Li et al. 2014
SCD	ARS-BFGL-NGS-71584	Chr26: 20290497	C/T	rs42090237	Li et al. 2014
SCD	ARS-BFGL-NGS-23064	Chr26: 20365711	A/G	rs109890402	Li et al. 2014
SCD	ARS-BFGL-NGS-77668	Chr26: 20393457	T/C	rs110300231	Li et al. 2014
SCD	ARS-BFGL-NGS-2464	Chr26: 20444634	T/C	rs42092267	Li et al. 2014
SCD	BTB-00930925	Chr26: 20474308	A/G	rs42092324	Li et al. 2014
SCD	ARS-BFGL-NGS-39397	Chr26: 20716721	T/C	rs42086193	Li et al. 2014
SCD	BTB-00930720	Chr26: 20903573	T/C	rs42090719	Li et al. 2014
SCD	Hapmap46411-BTA-15820	Chr26: 20984335	T/A	rs41623887	Li et al. 2014
SCD	Hapmap33073-BTA-162864	Chr26: 21180893	G/A	rs109923480	Li et al. 2014
SCD	BTB-00931481	Chr26: 21226405	T/C	rs42090224	Li et al. 2014
SCD	ARS-BFGL-NGS-110077	Chr26: 21322557	A/G	rs110309326	Li et al. 2014
SCD	ARS-BFGL-NGS-108305	Chr26: 21363670	G/A	rs42092174	Li et al. 2014
SCD	BTB-00931586	Chr26: 21409429	T/C	rs42091426	Li et al. 2014
SCD	ARS-BFGL-NGS-114149	Chr26: 21702714	T/C	rs42093978	Li et al. 2014
SCD	ARS-BFGL-NGS-116481	Chr26: 21977581	G/A	rs42086690	Li et al. 2014
SCD	Hapmap24832-BTA-138805	Chr26: 22016380	C/T	rs42087679	Li et al. 2014
SCD	ARS-BFGL-NGS-6259	Chr26: 22059103	G/A	rs42088948	Li et al. 2014
SCD	BTB-00932332	Chr26: 22118554	T/C	rs42088972	Li et al. 2014
SCD	g.16158G>C	Chr26: 21142129	G/C	rs211483324	Li et al. 2016
SCD	g.10329C>T	Chr26: 21144708	C/T	rs41255693	Li et al. 2016
SCD	g.10213T>C	Chr26: 21144824	T/C	rs41255692	Li et al. 2016
SCD	g.10153G>A	Chr26: 21144884	G/A	rs41255691	Li et al. 2016
SCD	g.8646G>A	Chr26: 21146391	G/A	rs41255690	Li et al. 2016
SCD	g.6926A>G	Chr26: 21148111	A/G	rs41255688	Li et al. 2016
