# Supplementary material for: Determination of Genetic Effects of LIPK and LIPJ Genes on Milk Fatty Acids in Dairy Cattle
Source: Genes (Basel). 2019 Jan 28;10(2):86. doi: 10.3390/genes10020086 (PMC6409763; doi:10.3390/genes10020086)
Supplement: Supplementary file 1 [file genes-10-00086-s001.zip › genes-395953-supplementary/Table S4 Primers used for the amplification of bovine LIPK, LIPJ and GAPDH genes by quantitative real-time PCR.xlsx]

## Sheet: Sheet1
Table S4 Primers used for the amplification of bovine LIPK, LIPJ and GAPDH genes by quantitative real-time PCR
Gene	Primer sequences (5'-3')	Product size (bp)	Annealing Temp (℃）
LIPK	F-ATGTGTGGCTGGGGAATAGC	97	58
	R-TCATCCAAACTGAAGGCCCAG
LIPJ	F-CTTCCAGCCTCCATTGATTTCAT	81	58
	R-GGTAGTGCCTTGTGAATGGC
GAPDH	F-AGATGGTGAAGGTCGGAGTG	189	58
	R-CGTTCTCTGCCTTGACTGTG
Notes: F: Forward primer. R: Reverse primer.
