# Supplementary material for: Determination of Genetic Effects of LIPK and LIPJ Genes on Milk Fatty Acids in Dairy Cattle
Source: Genes (Basel). 2019 Jan 28;10(2):86. doi: 10.3390/genes10020086 (PMC6409763; doi:10.3390/genes10020086)
Supplement: Supplementary file 1 [file genes-10-00086-s001.zip › genes-395953-supplementary/Table S5 Associations of nine SNPs of LIPK and LIPJ genes with fatty acid traits in dairy cattle (Least square mean í└ Standard error).xlsx]

## Sheet: Sheet1
Table S5 Associations of nine SNPs of LIPK and LIPJ genes with fatty acid traits in dairy cattle (Least square mean ± Standard error)
Gene	SNP	Genotype (No.)	C6:0 (%)	C8:0 (%)	C10:0 (%)	C11:0 (%)	C12:0 (%)	C13:0 (%)	C14:0 (%)	C14:1 (%)	C15:0 (%)	C16:0 (%)	C16:1 (%)	C17:0 (%)
LIPK	rs110322221	AA（118-126）	0.4949±0.0165	0.9122±0.0143A	2.7575±0.0411	0.0573±0.0033	2.9468±0.0546	0.0982±0.0043	10.1298±0.0908A	0.6737±0.0255	0.9832±0.0174	34.6543±0.2465	1.2970±0.0343	0.5714±0.0044
		AG（385-419）	0.4865±0.0125a	0.9246±0.0110A	2.8374±0.0330	0.0592±0.0024	3.0291±0.0422	0.0996±0.0030	10.3826±0.0708B	0.6573±0.0184	0.9991±0.0126	34.8392±0.1795	1.3303±0.0251	0.5709±0.0032
		GG（362-396）	0.4590±0.0128b	0.9594±0.0110B	2.8343±0.0333	0.0577±0.0025	2.9837±0.0428	0.0989±0.0030	10.3054±0.0725	0.6543±0.0188	0.9936±0.0128	34.8412±0.1855	1.3437±0.0259	0.5658±0.0033
		p	1.03×10-2*	<1.00×10-4**	4.88×10-2*	7.17×10-1	1.33×10-1	9.37×10-1	5.10×10-3**	7.24×10-1	6.20×10-1	6.78×10-1	3.30×10-1	1.66×10-1
	rs42774527	AA（670-729）	0.5150±0.0115A	0.9544±0.0101A	2.8675±0.0307A	0.0589±0.0022	3.0267±0.0394	0.0997±0.0026	10.3109±0.066a	0.6583±0.0168	0.9959±0.0113	34.7523±0.1667	1.3519±0.0234	0.5677±0.0029a
		CC（12-13）	0.6473±0.0402B	0.9101±0.0329	2.7415±0.0935	0.0530±0.0084	2.7905±0.1257	0.1055±0.0113	9.7775±0.2128b	0.6149±0.0640	0.9964±0.0447	34.1707±0.5938	1.2326±0.0831	0.5959±0.0112b
		CA（193-209）	0.4402±0.0144C	0.9138±0.0127B	2.7562±0.0372B	0.0577±0.0029	2.9774±0.0482	0.0977±0.0037	10.3934±0.0816a	0.6648±0.0219	0.9946±0.0152	35.0924±0.2139	1.3255±0.0298	0.5686±0.0039a
		p	<1.00×10-4**	<1.00×10-4**	1.00×10-4**	6.98×10-1	7.14×10-2	7.26×10-1	1.20×10-2*	7.26×10-1	9.95×10-1	8.13×10-2	2.11×10-1	3.76×10-2*
LIPJ	rs41606812	AA（494-531）	0.4894±0.0120	0.9269±0.0106	2.8739±0.0319	0.0586±0.0023	3.0017±0.0407	0.1001±0.0028	10.2675±0.0688	0.6593±0.0177	0.9969±0.0121	34.7485±0.1751	1.3273±0.0245	0.5680±0.0031a
		CC（272-293）	0.5024±0.0131	0.9325±0.0114	2.8559±0.0341	0.0570±0.0026	2.9693±0.0443	0.0984±0.0032	10.1688±0.0747	0.6521±0.0196	0.9915±0.0134	34.6277±0.1912	1.3386±0.0266	0.5663±0.0034a
		CA（105-119）	0.5093±0.0169	0.9333±0.0144	2.8250±0.0418	0.0577±0.0034	2.9994±0.0554	0.0976±0.0044	10.1553±0.0926	0.6342±0.0259	0.9846±0.0177	34.4064±0.2461	1.3210±0.0346	0.5780±0.0045b
		p	2.81×10-1	7.63×10-1	3.47×10-1	7.78×10-1	5.95×10-1	7.80×10-1	1.36×10-1	5.74×10-1	7.39×10-1	2.91×10-1	8.23×10-1	2.55×10-2*
	rs211373799	AA（20-24）	0.6951±0.0331A	1.2267±0.0263A	2.9840±0.0752A	0.0615±0.0066	2.9859±0.1001	0.0925±0.009	10.0985±0.1714	0.6405±0.0500	0.9667±0.0352	34.4089±0.4685	1.2741±0.0647	0.5606±0.0087
		CC（646-689）	0.4814±0.0114B	0.9986±0.0102B	2.8528±0.0308A	0.0588±0.0022	3.0355±0.0395	0.0994±0.0026	10.2105±0.0668	0.6461±0.0169	0.9933±0.0113	34.7343±0.1669	1.3366±0.0234	0.5693±0.0029
		CA（212-235）	0.4565±0.0140B	0.9543±0.0122C	2.7615±0.0356B	0.0537±0.0028	2.9738±0.0463	0.0986±0.0035	10.3517±0.0784	0.6676±0.0212	0.9953±0.0144	34.9022±0.2050	1.3412±0.0285	0.5673±0.0037
		p	<1.00×10-4**	<1.00×10-4**	<1.00×10-4**	7.44×10-2	1.90×10-1	7.30×10-1	3.41×10-2*	4.69×10-1	7.14×10-1	4.17×10-1	5.70×10-1	5.28×10-1
	rs42107056	CC（119-125）	0.4523±0.0165	0.9799±0.0142A	2.7575±0.0417	0.0591±0.0033	2.9793±0.0541	0.0972±0.0044	10.1436±0.0927a	0.6817±0.0256	0.9958±0.0178	34.9281±0.2454	1.3463±0.0340	0.5665±0.0044
		TT（386-417）	0.4459±0.0125A	0.9629±0.0110a	2.8139±0.0326	0.0583±0.0024	3.0117±0.0420	0.0989±0.0030	10.3748±0.0708b	0.6418±0.0186	1.0003±0.0127	34.9691±0.1819	1.3036±0.0255	0.5692±0.0032
		TC（360-393）	0.4819±0.0125B	0.9405±0.0110Bb	2.8036±0.0332	0.0598±0.0025	3.0042±0.0427	0.1003±0.0030	10.2342±0.0722a	0.6673±0.0187	0.9930±0.0126	34.7896±0.1826	1.3531±0.0257	0.5700±0.0032
		p	1.70×10-3**	1.30×10-3**	2.58×10-1	7.96×10-1	7.84×10-1	7.50×10-1	3.60×10-3**	1.50×10-1	8.21×10-1	4.94×10-1	5.46×10-2	7.04×10-1
	rs42107122	CC（396-427）	0.4833±0.0124A	0.9282±0.0108	2.8367±0.0324	0.0580±0.0024	3.0108±0.0418	0.0986±0.0030	10.2830±0.0706A	0.6440±0.0183	0.9960±0.0125	34.8034±0.1791	1.3159±0.0252	0.5667±0.0032
		CT（357-393）	0.5252±0.0125B	0.9110±0.0109	2.8279±0.0329	0.0592±0.0024	2.9927±0.0422	0.0997±0.0029	10.1587±0.0707	0.6613±0.0186	0.9882±0.0126	34.6517±0.1805	1.3515±0.0254	0.5688±0.0032
		TT（119-125）	0.4954±0.0162	0.9290±0.0141	2.7675±0.0414	0.0592±0.0033	2.9640±0.0545	0.0974±0.0043	10.0437±0.0925B	0.6791±0.0256	0.9917±0.0174	34.6842±0.2430	1.3460±0.0341	0.5648±0.0044
		p	3.00×10-4**	8.78×10-2	1.25×10-1	8.37×10-1	5.78×10-1	8.46×10-1	3.80×10-3**	2.90×10-1	7.95×10-1	5.93×10-1	2.21×10-1	5.85×10-1
	ss158213049726	AA（391-422）	0.4355±0.0126A	0.9493±0.0111	2.8364±0.0331a	0.0584±0.0025	3.0006±0.0424	0.0998±0.0030	10.2732±0.0721A	0.6492±0.0187	0.997±0.0127	34.9210±0.1822	1.3048±0.0257	0.5670±0.0032
		AG（351-383）	0.4902±0.0128B	0.9486±0.0111	2.8330±0.0336a	0.0590±0.0025	2.9926±0.0430	0.1008±0.0031	10.2165±0.0740a	0.6635±0.0190	0.9912±0.0129	34.6659±0.1859	1.3383±0.0260	0.5690±0.0033
		GG（113-118）	0.4442±0.0169A	0.9571±0.0146	2.7380±0.0419b	0.0579±0.0034	2.9645±0.0553	0.0973±0.0045	9.9850±0.0933Bb	0.6786±0.0263	0.9912±0.0180	34.8249±0.2483	1.3581±0.0350	0.5727±0.0045
		p	<1.00×10-4**	7.89×10-1	1.42×10-2*	9.25×10-1	7.54×10-1	7.43×10-1	1.60×10-3**	4.38×10-1	8.69×10-1	2.51×10-1	1.43×10-1	4.03×10-1
	rs209219656	GG（502-545）	0.4908±0.0121a	0.9380±0.0107	2.8357±0.0324	0.0570±0.0023	3.0156±0.041	0.0982±0.0028	10.2785±0.0694a	0.6487±0.0177	0.9966±0.0122	34.8972±0.1744	1.2979±0.0246	0.5668±0.0031
		GT（281-303）	0.5213±0.0131b	0.9249±0.0115	2.8410±0.0343	0.0585±0.0026	3.0096±0.0443	0.1009±0.0032	10.1334±0.0752b	0.6637±0.0199	0.9920±0.0134	34.7418±0.1921	1.3360±0.0270	0.5696±0.0034
		TT（75-79）	0.4875±0.0192	0.9452±0.0166	2.8245±0.0476	0.0582±0.0040	3.0196±0.0626	0.0981±0.0053	10.1109±0.1084	0.6973±0.0305	1.0023±0.0210	34.7188±0.2884	1.3302±0.0406	0.5604±0.0053
		p	9.60×10-3**	2.19×10-1	9.23×10-1	7.81×10-1	9.76×10-1	6.66×10-1	1.59×10-2*	2.11×10-1	8.58×10-1	5.46×10-1	1.92×10-1	1.89×10-1
	rs42107114	CC（153-163）	0.4898±0.0161a	0.8782±0.0140A	2.7954±0.0410A	0.0602±0.0032	3.0429±0.0531	0.0978±0.0041	10.3044±0.0924	0.6886±0.0246	0.9947±0.0169	34.7613±0.2335	1.3847±0.0330	0.5613±0.0042
		CT（311-339）	0.4931±0.0141A	0.9284±0.0121B	2.8950±0.0364B	0.0587±0.0027	3.0512±0.0467	0.0997±0.0033	10.4184±0.0823	0.6518±0.0210	1.0003±0.0140	34.8917±0.2034	1.3276±0.0284	0.5653±0.0036
		TT（136-146）	0.4453±0.0169Bb	0.8743±0.0143A	2.8312±0.0427	0.0574±0.0034	3.0076±0.0555	0.1016±0.0044	10.2901±0.0960	0.6278±0.0255	0.9944±0.0176	34.8773±0.2485	1.3159±0.0345	0.5677±0.0044
		p	4.90×10-3**	<1.00×10-4**	6.60×10-3**	7.37×10-1	6.43×10-1	7.59×10-1	1.58×10-1	8.17×10-2	9.11×10-1	8.20×10-1	8.95×10-2	3.87×10-1
Gene	SNP	Genotype (No.)	C17:1 (%)	C18:0 (%)	C18:1cis-9 (%)	C18index (%)	C20:0 (%)	C14index (%)	C16index (%)	C17index (%)	SFA (%)	UFA (%)	SFA/UFA (%)	Total index (%)
LIPK	rs110322221	AA（101-126）	0.1961±0.0034	13.999±0.1270	19.2843±0.1706	57.7268±0.3896	0.1629±0.0025A	6.3462±0.1892	3.5434±0.0872	25.4081±0.2913	67.5547±0.2331a	30.6310±0.2116	2.2214±0.0307a	28.1696±0.1821A
		AG（353-420）	0.1894±0.0025	14.1119±0.0892	19.1111±0.1191	57.2369±0.2754	0.1705±0.0017B	6.1389±0.1435	3.6543±0.0650	24.7760±0.2239	68.0936±0.1641b	30.2992±0.1486	2.2971±0.0218b	27.6614±0.1294B
		GG（325-397）	0.1901±0.0026	14.0970±0.0916	19.1748±0.1235	57.6017±0.2849	0.1670±0.0018	6.1967±0.1457	3.6714±0.0662	24.9141±0.2242	67.9115±0.1692	30.4581±0.1548	2.2717±0.0224	27.9035±0.1331
		p	7.86×10-2	6.49×10-1	5.56×10-1	2.23×10-1	2.60×10-3**	4.79×10-1	2.59×10-1	5.32×10-2	4.38×10-2*	2.08×10-1	3.14×10-2*	6.40×10-3**
	rs42774527	AA（597-731）	0.1944±0.0023	14.0402±0.079	19.1696±0.1074A	57.2496±0.2525	0.1707±0.0016A	6.1715±0.1304	3.6916±0.0603	25.0157±0.2051A	68.0638±0.1491	30.4384±0.1352	2.2890±0.0196	27.6515±0.1174a
		CC（11-13）	0.2100±0.0083a	14.5755±0.3324	20.5431±0.4399B	58.1364±0.9786	0.1617±0.0061	6.1826±0.4623	3.4212±0.2109	25.0399±0.7060	67.2424±0.5929	31.4267±0.5385	2.1681±0.0782	28.7984±0.4665Ab
		CA（176-209）	0.1890±0.0029b	14.1078±0.1103	19.0455±0.1471A	56.8902±0.3347	0.1626±0.0021B	6.2543±0.1683	3.5989±0.0755	24.3818±0.2613B	68.1143±0.2003	30.4263±0.1824	2.2991±0.0263	27.3195±0.1571Bb
		p	9.30×10-3**	2.27×10-1	3.40×10-3**	2.71×10-1	<1.00×10-4**	8.30×10-1	1.54×10-1	1.01×10-2*	3.44×10-1	1.75×10-1	2.50×10-1	1.50×10-3**
LIPJ	rs41606812	AA（442-533）	0.1892±0.0025A	13.9506±0.0864	19.1454±0.1151	57.4555±0.2677	0.1676±0.0017A	6.3376±0.1376	3.6591±0.0627	24.9212±0.2155	67.8743±0.1590	30.3899±0.1443	2.2782±0.0210	27.5422±0.1420
		CC（244-294）	0.1869±0.0027A	14.0680±0.0955	19.1766±0.1288	57.4540±0.2975	0.1736±0.0018B	6.2537±0.1519	3.6807±0.0684	24.8600±0.2356	67.8685±0.1770	30.4652±0.1606	2.2781±0.0232	27.6232±0.1575
		CA（93-119）	0.1988±0.0034B	14.2248±0.1282	19.543±0.1734	57.6204±0.3948	0.1643±0.0025A	6.0725±0.1904	3.6831±0.0882	25.2419±0.299	67.4955±0.2374	30.8072±0.2134	2.2369±0.0309	27.9137±0.2001
		p	1.20×10-3**	6.91×10-2	5.20×10-2	8.95×10-1	<1.00×10-4**	3.04×10-1	9.07×10-1	3.85×10-1	2.14×10-1	1.19×10-1	3.41×10-1	1.07×10-1
	rs211373799	AA（13-24）	0.1924±0.0066	14.0672±0.2604	19.6452±0.3435	58.4291±0.7590	0.1448±0.0059A	5.9588±0.3730	3.4901±0.1638	24.8375±0.5622	67.5214±0.4595	30.8339±0.4214	2.2574±0.0612	28.2249±0.3700
		CC（586-690）	0.1941±0.0023a	14.0789±0.0802	19.0813±0.1081	57.2188±0.2537	0.1697±0.0016B	6.1257±0.1314	3.6645±0.0602	24.9967±0.2065	68.0192±0.1501	30.3855±0.1358	2.2801±0.0198	27.4646±0.1380
		CA（184-236）	0.1879±0.0028b	13.9873±0.1044	19.0028±0.1398	57.2739±0.3201	0.1683±0.0020B	6.2414±0.1607	3.6543±0.0727	24.5220±0.2482	68.0167±0.1909	30.3394±0.1747	2.2848±0.0251	27.3560±0.1620
		p	2.83×10-2*	6.15×10-1	1.68×10-1	2.65×10-1	1.00×10-4**	5.62×10-1	5.42×10-1	5.63×10-2	5.39×10-1	4.97×10-1	8.98×10-1	5.48×10-2
	rs42107056	CC（110-125）	0.1997±0.0034a	14.0286±0.1294	19.2581±0.1707	57.3717±0.3875	0.1694±0.0024	6.3531±0.1907a	3.6996±0.0864	25.2584±0.2941	67.5997±0.2316a	30.6367±0.2129	2.2370±0.0308	27.7921±0.1955b
		TT（340-418）	0.1914±0.0025b	14.1070±0.0898	18.9654±0.1213	56.9801±0.2792	0.1688±0.0017	5.9136±0.1427b	3.5834±0.0653A	24.8641±0.2244	68.2027±0.1665b	30.1692±0.1519	2.2981±0.0219	27.3078±0.1465Aa
		TC（320-394）	0.1946±0.0025	14.0197±0.0906	19.1286±0.1215	57.4286±0.2825	0.1707±0.0017	6.2204±0.1452a	3.7427±0.0660B	25.2680±0.2255	67.9046±0.1678	30.3061±0.1516	2.2608±0.0221	27.6755±0.1507B
		p	2.15×10-2*	5.72×10-1	1.43×10-1	1.84×10-1	4.96×10-1	9.10×10-3**	1.06×10-2*	6.70×10-2	1.43×10-2*	6.80×10-2	5.73×10-2	1.80×10-3**
	rs42107122	CC（350-428）	0.1906±0.0025	14.1111±0.0889	19.0419±0.1186	57.1725±0.2758	0.1679±0.0017	6.0784±0.1413a	3.6165±0.0647a	24.8169±0.2207	68.0894±0.1640	30.2857±0.1488a	2.2942±0.0217	27.3751±0.1462a
		CT（319-394）	0.1928±0.0025	14.0708±0.0898	19.2229±0.1200	57.5556±0.2775	0.1702±0.0017	6.3456±0.1423	3.7445±0.0649b	25.1742±0.2215	67.8127±0.1646	30.4590±0.1504	2.2556±0.0218	27.7184±0.1485b
		TT（109-125）	0.1965±0.0034	14.0440±0.1277	19.2580±0.1703	57.4677±0.3867	0.1711±0.0024	6.5052±0.1903b	3.7299±0.0870	25.1392±0.2946	67.5649±0.2320	30.7961±0.2092b	2.2440±0.0305	27.7872±0.1966
		p	1.41×10-1	8.26×10-1	1.99×10-1	2.89×10-1	2.26×10-1	1.57×10-2*	4.36×10-2*	1.25×10-1	3.24×10-2*	3.73×10-2*	8.58×10-2	5.30×10-3**
	ss158213049726	AA（343-423）	0.1904±0.0026A	14.1400±0.0904	18.9657±0.1214	57.2788±0.2826	0.1687±0.0017	6.0611±0.1451A	3.5747±0.0657	24.8093±0.2267	68.1583±0.1673a	30.3280±0.1524a	2.2960±0.022	27.4309±0.1472Aa
		AG（313-384）	0.1912±0.0026A	14.1387±0.0914	19.2275±0.1230	57.7142±0.2854	0.1705±0.0018	6.3437±0.1453	3.6976±0.0668	25.0931±0.2277	67.8634±0.1703	30.5314±0.1544	2.2631±0.0223	27.8218±0.1520B
		GG（102-118）	0.2013±0.0035B	14.2327±0.1328	19.3138±0.1743	57.518±0.3924	0.1710±0.0025	6.6167±0.1954B	3.7329±0.0889	25.2378±0.3039	67.5151±0.2357b	30.9098±0.2153b	2.2398±0.0312	27.8624±0.1988b
		p	2.30×10-3**	7.45×10-1	2.91×10-2*	2.26×10-1	4.60×10-1	3.10×10-3**	3.37×10-2*	1.64×10-1	1.04×10-2*	1.73×10-2*	1.02×10-1	2.20×10-3**
	rs209219656	GG（451-548）	0.1886±0.0024A	14.0707±0.0859	19.1314±0.1141	57.3588±0.2678	0.1676±0.0016A	6.0926±0.1373a	3.5590±0.0636	24.7585±0.214	67.9792±0.1592a	30.3972±0.1441	2.2881±0.0209	27.5374±0.1427
		GT（243-303）	0.1902±0.0027a	13.9736±0.0960	19.0996±0.1294	57.3201±0.2962	0.1737±0.0019B	6.2494±0.1530	3.6892±0.0691	24.9868±0.2352	67.8974±0.1762	30.3986±0.1607	2.2672±0.0233	27.6520±0.1572
		TT（71-79）	0.2001±0.0041Bb	13.8395±0.1566	19.4455±0.2079	57.7035±0.4671	0.1712±0.0028	6.6417±0.2280b	3.6973±0.1038	25.2460±0.3544	67.3388±0.2797b	30.9068±0.2559	2.2293±0.0372	28.0132±0.2329
		p	8.00×10-3**	2.31×10-1	2.31×10-1	6.92×10-1	1.00×10-3**	2.48×10-2*	3.68×10-2*	2.08×10-1	5.28×10-2	9.82×10-2	1.98×10-1	6.58×10-2
	rs42107114	CC（134-164）	0.1950±0.0033	13.8595±0.1221a	19.4344±0.1627	57.8439±0.3689	0.1686±0.0023a	6.6878±0.1854a	3.7891±0.0843	25.5576±0.2867	67.5883±0.2205	30.7297±0.2028	2.2452±0.0294	27.8870±0.1890a
		CT（272-340）	0.1896±0.0028	14.0208±0.0999	19.1999±0.1358	57.4662±0.3115	0.1661±0.0019A	6.2900±0.1596b	3.6509±0.073	25.1696±0.2455	68.0746±0.1850	30.3276±0.1702	2.2857±0.0246	27.4688±0.1600b
		TT（125-146）	0.1922±0.0035	14.2510±0.1279b	19.4167±0.1711	57.1586±0.3903	0.1760±0.0024Bb	6.1021±0.1936b	3.6060±0.0882	25.2466±0.3001	68.0573±0.2317	30.4440±0.2110	2.3064±0.0307	27.6063±0.1966
		p	1.70×10-1	2.51×10-2*	2.24×10-1	2.57×10-1	1.00×10-4**	8.90×10-3**	8.58×10-2	2.93×10-1	5.49×10-2	1.13×10-1	1.68×10-1	4.22×10-2*
Notes: p referred to the significance of the association analysis between each SNP and milk fatty acid traits. p was the raw value. * indicated p< 5.00×10-2. ** indicated p<1.00×10-2. Different letter (small letters: p < 5.00×10-2; capital letters: p < 1.00×10-2) superscripts indicated significant differences among the genotypes. The number in the brackets represented the number of cows for the c…
