# Supplementary material for: Determination of Genetic Effects of LIPK and LIPJ Genes on Milk Fatty Acids in Dairy Cattle
Source: Genes (Basel). 2019 Jan 28;10(2):86. doi: 10.3390/genes10020086 (PMC6409763; doi:10.3390/genes10020086)
Supplement: Supplementary file 1 [file genes-10-00086-s001.zip › genes-395953-supplementary/Table S6 The additive (a), dominant (d), and allele substitution (a┴) effects of nine SNPs on milk fatty acid traits in dairy cattle.xlsx]

## Sheet: Sheet1
Table S6 The additive (a), dominant (d), and allele substitution (α) effects of nine SNPs on milk fatty acid traits in dairy cattle
Gene	SNP	Genotype	C6:0	C8:0	C10:0	C11:0	C12:0	C13:0	C14:0	C14:1	C15:0	C16:0	C16:1	C17:0
LIPK	rs110322221	a	0.0179*	-0.0236**	-0.0384*	-0.0002	-0.0185	-0.0004	-0.0878*	0.0097	-0.0052	-0.0935	-0.0234	0.0028
		d	0.0095	-0.0112	0.0415	0.0017	0.0638*	0.0011	0.165**	-0.0067	0.0106	0.0914	0.01	0.0024
		α	0.0206**	-0.027**	-0.0265	0.0003	0.0003	0	-0.0408	0.0077	-0.0021	-0.0668	-0.0205	0.0035
	rs42774527	a	0.0374**	0.0203**	0.0556**	0.0006	0.0247	0.001	-0.0412	-0.0033	0.0006	-0.17	0.0132	-0.0005
		d	0.1697**	-0.0239	-0.0704	-0.0052	-0.2115	0.0067	-0.5747**	-0.0466	0.0012	-0.7516	-0.1061	0.0278*
		α	0.165**	0.0023	0.0026	-0.0033	-0.1351	0.0061	-0.4732**	-0.0384	0.0015	-0.7369	-0.0668	0.0205*
LIPJ	rs41606812	a	-0.01	-0.0032	0.0244	0.0005	0.0012	0.0012	0.0561	0.0126	0.0062	0.171	0.0032	-0.005*
		d	0.0031	0.0024	0.0064	-0.0011	-0.0313	-0.0005	-0.0426	0.0053	0.0007	0.0502	0.0145	-0.0067*
		α	-0.0092	-0.0026	0.0261	0.0002	-0.0067	0.0011	0.0455	0.0139	0.0063	0.1837	0.0068	-0.0067**
	rs211373799	a	0.1193**	0.1362**	0.1112**	0.0039	0.006	-0.003	-0.1266	-0.0136	-0.0143	-0.2467	-0.0336	-0.0033
		d	-0.0944**	-0.0919**	-0.0199	0.0012	0.0557	0.0039	-0.0147	-0.0079	0.0123	0.0788	0.0289	0.0053
		α	0.1866**	0.2006**	0.1252*	0.003	-0.033	-0.0058	-0.1163	-0.008	-0.0229	-0.3022	-0.0538	-0.007
	rs42107056	a	-0.0148*	0.0197**	-0.0231	-0.0003	-0.0124	-0.0016	-0.0453	0.0072	0.0014	0.0693	-0.0034	-0.0017
		d	-0.0212*	0.0027	0.0333	-0.0011	0.02	0.0002	0.1859**	-0.0327	0.0058	0.1102	-0.0461*	0.001
		α	-0.0083	0.0189*	-0.0335	0	-0.0187	-0.0016	-0.1032*	0.0176	-0.0004	0.0351	0.011	-0.0021
	rs42107122	a	-0.0061	-0.0004	0.0346*	-0.0006	0.0234	0.0006	0.1196**	-0.0176	0.0021	0.0596	-0.0151	0.0009
		d	0.0358**	-0.0176*	0.0257	0.0006	0.0053	0.0017	-0.0047	-0.0003	-0.0057	-0.0921	0.0205	0.003
		α	0.0053	-0.006	0.0429*	-0.0004	0.0251	0.0012	0.1181*	-0.0176	0.0003	0.0304	-0.0085	0.0019
	ss158213049726	a	-0.0044	-0.0039	0.0492**	0.0002	0.0181	0.0012	0.1441**	-0.0147	0.0029	0.0481	-0.0267	-0.0028
		d	0.0504**	-0.0046	0.0458	0.0009	0.0101	0.0022	0.0873	-0.0004	-0.0029	-0.2071	0.0068	-0.0009
		α	0.012	-0.0054	0.0643**	0.0005	0.0214	0.0019	0.1726**	-0.0148	0.002	-0.0195	-0.0244	-0.0031
	rs209219656	a	0.0017	-0.0036	0.0056	-0.0006	-0.002	0.0001	0.0838	-0.0243	-0.0029	0.0892	-0.0162	0.0032
		d	0.0321**	-0.0166	0.0109	0.0009	-0.008	0.0027	-0.0613	-0.0093	-0.0075	-0.0662	0.022	0.006
		α	0.0176	-0.012	0.0111	-0.0001	-0.006	0.0015	0.0529	-0.029	-0.0066	0.0559	-0.0051	0.0063
	rs42107114	a	0.0223**	0.0019	-0.0179	0.0014	0.0176	-0.0019	0.0072	0.0304*	0.0001	-0.058	0.0344	-0.0032
		d	0.0255*	0.0522**	0.0817**	-0.0001	0.026	0	0.1211	-0.0064	0.0057	0.0724	-0.0227	0.0008
		α	0.023**	0.0034	-0.0157	0.0014	0.0183	-0.0019	0.0104	0.0303*	0.0003	-0.0561	0.0338	-0.0032
Gene	SNP	Genotype	C17:1	C18:0	C18:1cis-9	C18index	C20:0	C14index	C16index	C17index	SFA	UFA	SFA/UFA	Total index
LIPK	rs110322221	a	0.003	-0.049	0.0548	0.0626	-0.0021	0.0748	-0.064	0.247	-0.1784	0.0864	-0.0252	0.133
		d	-0.0038	0.0639	-0.1184	-0.4274	0.0055**	-0.1326	0.0469	-0.3851*	0.3605*	-0.2454	0.0505*	-0.3751**
		α	0.0019	-0.0305	0.0206	0.186	-0.0005	0.0371	-0.0506	0.1388	-0.0742	0.0154	-0.0107	0.0252
	rs42774527	a	0.0027*	-0.0338	0.062	0.1797	0.004**	-0.0414	0.0464	0.3169**	-0.0252	0.0061	-0.0051	0.166*
		d	0.0183*	0.5015	1.4355**	1.0665	-0.005	-0.0303	-0.224	0.3411	-0.8467	0.9944	-0.1259	1.313**
		α	0.0165**	0.3436	1.1425**	0.983	0.0003	-0.0642	-0.1223	0.5745	-0.6627	0.7555	-0.1	1.1552**
LIPJ	rs41606812	a	-0.0048**	-0.1371*	-0.1988*	-0.0825	0.0017	0.1325	-0.012	-0.1604	0.1894	-0.2086*	0.0207	-0.1858*
		d	-0.0071**	-0.0197	-0.1676	-0.0839	0.0076**	0.0487	0.0096	-0.2216	0.1836	-0.1333	0.0206	-0.1047
		α	-0.0066**	-0.142	-0.2411*	-0.1037	0.0036*	0.1448	-0.0095	-0.2158	0.2358	-0.2421*	0.0258	-0.2122*
	rs211373799	a	0.0022	0.04	0.3212	0.5776	-0.0117**	-0.1413	-0.0821	0.1578	-0.2476	0.2473	-0.0137	0.4344*
		d	0.0039	0.0517	-0.2427	-0.6327	0.0131**	0.0256	0.0924	0.317	0.2501	-0.2011	0.009	-0.3259
		α	-0.0005	0.0038	0.4914	1.0211	-0.0214**	-0.1593	-0.1467	-0.0657	-0.4229	0.3884	-0.02	0.6629*
	rs42107056	a	0.0025	0.0045	0.0648	-0.0285	-0.0007	0.0663	-0.0216	-0.0048	-0.1525	0.1653	-0.0119	0.0583
		d	-0.0058**	0.0828	-0.228*	-0.42	-0.0012	-0.3732**	-0.1378*	-0.3991*	0.4505**	-0.3022*	0.0493*	-0.426**
		α	0.0043*	-0.0216	0.1356	0.1026	-0.0003	0.1834	0.0213	0.1195	-0.2927*	0.2595*	-0.0271	0.1916
	rs42107122	a	-0.003	0.0336	-0.108	-0.1476	-0.0016	-0.2134*	-0.0567	-0.1612	0.2623*	-0.2552*	0.0251	-0.206*
		d	-0.0008	-0.0068	0.0729	0.2355	0.0007	0.0538	0.0713	0.1962	-0.0145	-0.0819	-0.0135	0.1373
		α	-0.0032	0.0314	-0.0848	-0.0724	-0.0014	-0.1961	-0.034	-0.0986	0.2577	-0.2813*	0.0208	-0.1621
	ss158213049726	a	-0.0054**	-0.0464	-0.174*	-0.1196	-0.0012	-0.2778**	-0.0791*	-0.2143	0.3216**	-0.2909**	0.0282	-0.2158*
		d	-0.0047*	-0.0476	0.0878	0.3158	0.0006	0.0048	0.0438	0.0695	0.0267	-0.0875	-0.0048	0.1751
		α	-0.007**	-0.0621	-0.1453	-0.0157	-0.001	-0.2762*	-0.0648	-0.1913	0.3303*	-0.3197*	0.0266	-0.158
	rs209219656	a	-0.0058**	0.1156	-0.157	-0.1723	-0.0018	-0.2745**	-0.0691	-0.2437	0.3202*	-0.2548*	0.0294	-0.2379*
		d	-0.0042	0.0185	-0.1889	-0.211	0.0043*	-0.1177	0.0611	-0.0155	0.2384	-0.2534	0.0085	-0.1233
		α	-0.0079**	0.125	-0.2519	-0.2786	0.0003	-0.3341*	-0.0384	-0.2515	0.4402*	-0.3822*	0.0337	-0.3001
	rs42107114	a	0.0014	-0.1958**	0.0088	0.3427	-0.0037**	0.2929**	0.0915*	0.1555	-0.2345	0.1429	-0.0306	0.1403
		d	-0.004	-0.0344	-0.2256	-0.035	-0.0062**	-0.105	-0.0467	-0.2324	0.2517	-0.2592	0.0099	-0.2778*
		α	0.0013	-0.1966**	0.0022	0.3417	-0.0038**	0.2901**	0.0902*	0.1489	-0.2275	0.1361	-0.0304	0.1326
Note: * referred p < 5.00×10-2. ** referred p < 1.00×10-2.
